# Supplementary material for: Antibiotic Susceptibility and Technological Properties of Leuconostoc citreum for Selecting Starter Candidates
Source: Microorganisms. 2024 Dec 19;12(12):2636. doi: 10.3390/microorganisms12122636 (PMC11679923; doi:10.3390/microorganisms12122636)
Supplement: Supplementary file 1 [file microorganisms-12-02636-s001.zip]

Archive with 1 entries (1 files):
- microorganisms-3353360-supplementary.pdf
